# Supplementary material for: The aliphatic amidase AmiE is involved in regulation of Pseudomonas aeruginosa virulence
Source: Sci Rep. 2017 Jan 24;7:41178. doi: 10.1038/srep41178 (PMC5259723; doi:10.1038/srep41178)
Supplement: Supplemental Table S1 [file srep41178-s1.xls]

## Sheet: Feuil1
		The aliphatic amidase AmiE is involved in regulation of Pseudomonas aeruginosa virulence. Thomas Clamens, Thibaut Rosay, Alexandre Crépin, Teddy Grandjean, Takfarinas Kentache, Julie Hardouin, Perrine Bortolotti, Anke Neidig, Marlies Mooij, Mélanie Hillion, Julien Vieillard, Pascal Cosette, Joerg Overhage, Fergal O’Gara, Emeline Bouffartigues, Alain Dufour, Sylvie Chevalier, Benoit Guery, Pierre …
	PA14 gene	PA14	PAO1	Classifications Manually Assigned by PseudoCAP	Peptides	Score	Anova	Fold
	accession	Gene name	Ortholog	Product name						High in AmiE+
										High in PA14EV
				Adaptation, Protection
	PA14_45940	lasI	PA1432	autoinducer synthesis protein LasI	2	81.47	0.02	7.98
	PA14_19130	rhlI	PA3476	autoinducer synthesis protein RhlI	2	91.10	7.95e-004	2.31
	PA14_09150	katA	PA4236	catalase	12	847.37	2.33e-003	2.04
	PA14_64480	osmE	PA4876	DNA-binding transcriptional activator OsmE (membrane protein)	5	215.53	3.65e-003	2.54
	PA14_00710	osmC	PA0059	osmotically inducible protein OsmC	4	287.60	1.24e-004	2.91
	PA14_27220	ohr	PA2850	organic hydroperoxide resistance protein	4	294.75	4.97e-003	2.06
				Amino acid biosynthesis and metabolism
	PA14_41020		PA1818	Orn/Arg/Lys decarboxylase	2	80.94	0.01	2.07
	PA14_52660	aruB	PA0899	succinylarginine dihydrolase	2	109.52	4.78e-003	2.11
	PA14_03860		PA0296	glutamine synthetase	2	120.48	3.30e-004	2.50
	PA14_68350	arcC	PA5173	carbamate kinase	4	315.14	1.21e-003	2.12
	PA14_68340	arcB	PA5172	ornithine carbamoyltransferase	13	643.09	6.18e-005	2.44
	PA14_68330	arcA	PA5171	arginine deiminase	14	893.67	5.10e-005	2.12
	PA14_18120	mmsA	PA3570	methylmalonate-semialdehyde dehydrogenase	9	616.60	2.65e-003	2.00
	PA14_00090	glyS	PA0008	synthetase subunit beta	2	35.52	1.46e-003	3.67
	PA14_51900	proS	PA0956	prolyl-tRNA synthetase	2	76.68	4.25e-005	3.44
	PA14_19050	matG	PA3482	methionyl-tRNA synthetase	2	77.45	2.16e-003	4.59
	PA14_60890	glyA	PA4602	serine hydroxymethyltransferase	2	88.86	0.02	4.17
	PA14_23500	tyrB	PA3139	aromatic amino acid aminotransferase (putative enzyme)	2	91.92	7.60e-004	7.53
	PA14_37610		PA2080	kynureninase (hypothetical)	3	100.05	7.78e-004	2.99
	PA14_33040	gcvT2	PA2442	glycine cleavage system protein T2	2	101.24	1.56e-003	3.86
	PA14_63110		PA4773	S-adenosylmethionine decarboxylase (hypothetical)	2	112.94	1.88e-004	13.75
	PA14_41360	cysS	PA1795	cysteinyl-tRNA synthetase	2	149.79	1.08e-003	4.78
	PA14_16530	lysS	PA3700	lysyl-tRNA synthetase	4	150.13	7.05e-003	2.11
	PA14_35500	bkdB	PA2249	branched-chain alpha-keto acid dehydrogenase subunit E2	6	435.38	2.43e-005	5.35
				Antibiotic resistance and susceptibility
	PA14_53820		PA0807	hypothetical protein (ampDh3)	3	169.62	4.46e-004	45.37
				Biosynthesis of cofactors, prosthetic groups and carriers
	PA14_64980	nadE	PA4920	NAD synthetase	4	296.33	4.53e-003	2.25
	PA14_51390	pqsD	PA0999	3-oxoacyl-ACP synthase	7	441.13	3.80e-004	2.21
	PA14_51410	pqsC	PA0998	PqsC	7	460.88	2.92e-004	3.20
	PA14_51420	pqsB	PA0997	PqsB	8	614.43	7.06e-004	2.53
				Carbon compound catabolism
	PA14_20560	amiE	PA3366	acylamide amidohydrolase	10	552.16	1.03e-005	11.82
	PA14_06960		PA0534	hypothetical protein	5	289.60	4.10e-004	6.07
	PA14_67770	pgm	PA5131	phosphoglyceromutase	2	96.55	1.18e-003	3.98
	PA14_38480	gnyA	PA2012	alpha subunit of geranoyl-CoA carboxylase, GnyA	4	229.55	1.02e-003	8.41
				Central intermediary metabolism
	PA14_66875	phaF	PA5060	polyhydroxyalkanoate synthesis protein PhaF	2	56.75	0.01	2.25
	PA14_36310	hcnC	PA2195	hydrogen cyanide synthase HcnC	2	215.70	2.33e-004	12.82
	PA14_10550		PA4130	sulfite or nitrite reductas	3	217.84	7.06e-004	2.11
	PA14_64520		PA4880	bacterioferritin	5	283.30	2.38e-004	6.58
				Cell wall / LPS / capsule
	PA14_49280		PA1171	transglycosylase (putative enzyme)	2	89.39	9.56e-004	16.00
	PA14_35690	pslE	PA2235	hypothetical protein	5	230.15	9.81e-005	15.33
	PA14_23360	wzz	PA3160	O-antigen chain length regulator (hypothetical protein)	2	82.40	1.59e-003	15.09
	PA14_23450	orfM	PA3146	NAD dependent epimerase/dehydratase	2	230.74	5.15e-004	27.51
	PA14_23380	orfH	PA3159	UDP-N-acetyl-D-mannosaminuronate dehydrogenase	5	309.90	6.66e-004	5.20
	PA14_23420		-----	zinc-binding dehydrogenase	9	464.85	8.00e-006	9.37
	PA14_23370	orfK	PA3148	UDP-N-acetylglucosamine 2-epimerase	11	720.27	1.12e-004	9.79
				Chemotaxis
	PA14_45580		PA1459	chemotaxis-specific methylesterase	2	74.66	5.12e-004	17.26
	PA14_55960	pctC	PA4307	chemotactic transducer PctC	2	142.24	5.74e-003	2.18
				Energy metabolism
	PA14_36290		PA2197	Putative enzyme, hypothetical protein	2	102.29	1.25e-004	2.77
	PA14_29970	nuoF	PA2641	NADH dehydrogenase I subunit F	2	84.38	1.68e-003	12.35
	PA14_68580	pckA	PA5192	phosphoenolpyruvate carboxykinase	2	88.94	2.49e-005	165.11
	PA14_04810		PA0366	aldehyde dehydrogenase	3	164.73	3.20e-003	2.29
	PA14_43950	sucC	PA1588	succinyl-CoA synthetase subunit beta	2	165.08	1.24e-005	20.43
	PA14_29940	nuoG	PA2642	NADH dehydrogenase subunit G	3	235.39	1.86e-003	2.88
	PA14_66310	aceF	PA5016	dihydrolipoamide acetyltransferase	3	298.44	7.97e-004	3.10
				Fatty acid and phospholipid metabolism
	PA14_25650	fabD	PA2968	malonyl-CoA-ACP transacylase	2	179.08	1.91e-005	7.50
				Hypothetical, unclassified, unknown
	PA14_02060		PA0165	membrane protein	2	77.18	6.35e-004	2.03
	PA14_16390		PA3710	GMC-type oxidoreductase (Putative enzyme)	2	80.03	1.14e-003	3.60
	PA14_16140		PA3732	hypothetical protein	2	119.43	8.66e-003	2.23
	PA14_56090		PA4317	hypothetical protein (membrane protein)	3	141.59	1.67e-003	2.14
	PA14_16330		PA3716	hypothetical protein	4	159.12	1.50e-003	3.54
	PA14_50570		PA1069	hypothetical protein	3	192.44	6.28e-005	2.23
	PA14_58250		PA4489	hypothetical protein (membrane protein)	3	193.50	1.48e-004	2.25
	PA14_01540		PA0126	hypothetical protein	2	196.79	7.89e-004	4.48
	PA14_71840		PA5441	hypothetical protein	3	197.83	6.91e-004	2.21
	PA14_16180		PA3729	hypothetical protein	4	212.18	3.22e-004	4.61
	PA14_01030		PA0085	hypothetical protein	5	241.67	3.37e-003	2.70
	PA14_63780		PA4824	hypothetical protein	5	262.78	7.68e-003	4.29
	PA14_09580		PA4202	putative enzyme	2	58.59	1.05e-003	8.61
	PA14_28830		-----	hypothetical protein	2	57.47	1.32e-003	7.31
	PA14_66190		PA5006	hypothetical protein	2	61.51	0.02	2.31
	PA14_72360		PA5481	hypothetical protein	2	85.17	5.22e-003	6.71
	PA14_53590		-----	hypothetical protein	2	90.11	8.36e-004	3.25
	PA14_33320		-----	hypothetical protein	3	138.75	6.46e-004	70.90
	PA14_33300		-----	hypothetical protein	2	98.18	3.06e-003	11.75
	PA14_03360		-----	hypothetical protein	3	189.01	1.59e-003	9.10
	PA14_48400		PA1228	hypothetical protein	2	100.53	2.75e-007	Infinity
	PA14_15600		-----	hypothetical protein	2	113.72	3.30e-003	13.24
	PA14_47120		PA1324	hypothetical protein	5	172.12	4.00e-003	4.50
	PA14_67975		PA5146	hypothetical protein	3	178.03	2.78e-003	2.23
	PA14_03350		-----	hypothetical protein	4	202.73	3.53e-004	9.54
	PA14_52020		PA0946	hypothetical protein	2	213.37	1.18e-004	12.85
	PA14_56990		PA4384	hypothetical protein	5	242.88	1.15e-003	2.70
	PA14_15590		-----	hypothetical protein	6	267.60	3.44e-005	6.22
	PA14_46520		-----	hypothetical protein	5	277.40	4.57e-004	30.22
	PA14_62690		PA4739	hypothetical protein	5	290.37	5.70e-004	7.65
	PA14_33310		-----	hypothetical protein	8	375.91	8.43e-004	5.41
	PA14_59840		-----	hypothetical protein	9	818.21	7.36e-005	14.30
				Membrane proteins
	PA14_02020		PA0162	outer membrane porin	4	237.64	0.01	2.14
	PA14_03800	oprE	PA0291	anaerobically-induced outer membrane porin OprE precursor	5	255.92	1.05e-003	3.64
				Motility & Attachment
	PA14_60310	pilY1	PA4554	type 4 fimbrial biogenesis protein PilY1	2	118.40	8.29e-003	551.80
	PA14_23830	fimV	PA3115	pilus assembly protein	8	420.98	4.40e-005	23.95
	PA14_58730	pilA	PA4525	type IV pilin structural subunit	6	517.76	1.75e-004	40.04
	PA14_66620	pilQ	PA5040	type 4 fimbrial biogenesis outer membrane protein PilQ precursor	10	584.81	5.64e-005	2.60
				Nucleotide biosynthesis and metabolism
	PA14_01760	nuh	PA0143	nonspecific ribonucleoside hydrolase	2	76.59	3.36e-004	5.78
	PA14_01780		PA0144	nucleoside 2-deoxyribosyltransferase	3	167.48	1.79e-003	2.31
	PA14_64220	purD	PA4855	phosphoribosylamine--glycine ligase	3	110.14	4.52e-003	2.73
				Protein secretion/export apparatus
	PA14_01040		PA0086	secretion protein (hypothetical protein)	2	81.86	7.56e-004	2.82
	PA14_66580		PA5037	hypothetical protein	2	108.83	9.75e-003	2.11
	PA14_01020		PA0084	hypothetical protein	5	211.81	7.11e-003	2.99
	PA14_24020	xcpT	PA3101	secretion pathway protein G	2	71.08	4.11e-003	2.11
	PA14_23970	xcpQ	PA3105	general secretion pathway protein	2	76.74	6.19e-004	2.55
	PA14_48115	aprD	PA1246	alkaline protease secretion protein AprD	2	107.20	2.15e-003	2.31
	PA14_14650	secF	PA3820	preprotein translocase subunit SecF	3	156.05	1.33e-003	2.76
				Related to phage, transposon, or plasmid
	PA14_35830	tnpT	-----	cointegrate resolution protein T	2	92.20	1.28e-003	4.74
				Secreted Factors (toxins, enzymes, alginate)
	PA14_26020		PA2939	aminopeptidase	5	280.23	1.13e-004	6.45
	PA14_09470	phzB1	PA4209	phenazine biosynthesis protein	2	83.47	4.13e-004	27.22
	PA14_53250	cpbD	PA0852	chitin-binding protein CbpD	5	268.55	4.29e-003	2.04
	PA14_09440	phzE1	PA4214	phenazine biosynthesis protein PhzE	9	440.04	4.08e-005	2.00
				Transcriptional regulators
	PA14_70560		PA5344	LysR family transcriptional regulator	2	113.14	4.30e-005	3.75
	PA14_69630	rnk	PA5274	nucleoside diphosphate kinase regulator	2	75.53	5.64e-004	2.80
	PA14_51840		PA0961	cold-shock protein	2	83.98	6.92e-004	5.60
				Transcription, RNA processing and degradation
	PA14_68710		PA5201	hypothetical protein	4	153.80	2.60e-004	2.23
	PA14_08760	rpoB	PA4270	DNA-directed RNA polymerase subunit beta	5	321.13	1.82e-003	2.01
	PA14_52600	alaS	PA0903	alanyl-tRNA synthetase	6	398.55	5.98e-005	3.11
	PA14_25560	rne	PA2976	ribonuclease E	2	56.26	1.85e-003	2.63
	PA14_05560		PA0428	ATP-dependent RNA helicase	2	98.45	1.49e-004	3.68
	PA14_62730	truB	PA4742	tRNA pseudouridine synthase B	3	154.57	3.29e-003	2.17
				Translation, post-translational modification, degradation
	PA14_57590	rplM	PA4433	50S ribosomal protein L13	2	61.19	7.69e-003	2.29
	PA14_21880	tsp	PA3257	periplasmic tail-specific protease	3	76.08	0.01	2.26
	PA14_41190	ppiD	PA1805	peptidyl-prolyl cis-trans isomerase D (chaperone)	2	82.20	2.39e-003	12.32
	PA14_04650	pfpI	PA0355	protease PfpI	3	101.85	4.15e-004	3.79
	PA14_60100	dtd	-----	deoxycytidine triphosphate deaminase (hypothetical protein)	4	201.25	7.91e-004	7.30
	PA14_24270	pepN	PA3083	aminopeptidase	6	294.35	5.96e-003	2.27
				Transport of small molecules
	PA14_61850		PA4675	TonB-dependent receptor	2	52.70	0.01	2.59
	PA14_40390	modA	PA1863	molybdate-binding periplasmic protein precursor modA	2	95.01	2.03e-004	3.39
	PA14_37260		PA2113	porin	2	166.10	4.29e-003	21.80
	PA14_68070		PA5153	periplasmic binding protein	3	187.49	3.17e-004	2.08
	PA14_23030	oprB	PA3186	glucose/carbohydrate outer membrane porin OprB precursor	12	695.15	2.18e-003	2.08
	PA14_63800	mgtA	PA4825	Mg(2+) transport ATPase, P-type 2	14	945.95	4.03e-003	4.80
	PA14_46910		PA1342	binding protein component of ABC transporter[Pseudomonas aeruginosa UCBPP-PA14]	2	69.05	1.46e-004	7.02
	PA14_16800		PA3677	efflux transmembrane protein	3	101.90	9.18e-003	2.79
	PA14_58390	dppA3	PA4500	dipeptide ABC transporter substrate-binding protein DppA3	3	197.25	4.73e-003	2.59
	PA14_58420	dppA4	PA4502	dipeptide ABC transporter substrate-binding protein DppA4	2	114.31	1.34e-003	3.87
	PA14_58470	dppD	PA4505	dipeptide ABC transporter ATP-binding protein DppD	2	112.64	1.54e-004	2.21
	PA14_72640		PA5505	TonB-dependent receptor	3	144.87	8.57e-003	5.43
	PA14_58410	opdP	PA4501	glycine-glutamate dipeptide porin OpdP	3	240.68	3.87e-004	3.99
	PA14_09500	opmD	PA4208	outer membrane protein	4	301.57	9.86e-003	3.39
	PA14_51880	oprD	PA0958	basic amino acid, basic peptide and imipenem outer membrane porin OprD precursor	5	354.80	1.26e-003	7.11
	PA14_16630		PA3692	outer membrane protein, OmpA	10	896.36	6.04e-004	3.91
